# Supplementary material for: Easy-Prime: a machine learning–based prime editor design tool
Source: Genome Biol. 2021 Aug 19;22:235. doi: 10.1186/s13059-021-02458-0 (PMC8377858; doi:10.1186/s13059-021-02458-0)
Supplement: Supplementary file 2 — Additional file 2: Table S1. Summary of PE2 and PE3 features. Feature rankings for the PE2 and PE3 model were provided. [file 13059_2021_2458_MOESM2_ESM.xlsx]

## Sheet: PE2 model
Supplementary Table 1. Summary of PE2 and PE3 features
PE2 Features	Feature importance (SHAP)	Categories	Compared with other programs
DeepSpCas9	3.15627	cas9 activity	the most important feature in the DeepPE model
PBS_GC	1.75122	Oligo features	high-ranking feature in the DeepPE model
PBS_length	1.08491	Oligo features	used by all PE design tools, including DeepPE, PrimeDesign, pegFinder, etc.
Target_end_flank	0.935229	Position features	used by PrimeDesign
RTT_length	0.7484	Oligo features	used by all PE design tools, including DeepPE, PrimeDesign, pegFinder, etc.
RTT_GC	0.664314	Oligo features	used by DeepPE
Folding_DS_at_position_1	0.375833	RNA folding features	novel feature in Easy-Prime
Folding_DS_at_position_5	0.26943	RNA folding features	novel feature in Easy-Prime
Folding_DS_at_position_2	0.256045	RNA folding features	novel feature in Easy-Prime
dPAM	0.248608	Mutation features	used by all PE design tools, including DeepPE, PrimeDesign, pegFinder, etc.
Folding_DS_at_position_7	0.200942	RNA folding features	novel feature in Easy-Prime
Folding_DS_at_position_0	0.182082	RNA folding features	novel feature in Easy-Prime
Folding_DS_at_position_3	0.176235	RNA folding features	novel feature in Easy-Prime
Folding_DS_at_position_9	0.146179	RNA folding features	novel feature in Easy-Prime
Folding_DS_at_position_8	0.142179	RNA folding features	novel feature in Easy-Prime
Folding_DS_at_position_4	0.135352	RNA folding features	novel feature in Easy-Prime
Folding_DS_at_position_6	0.122738	RNA folding features	novel feature in Easy-Prime
Target_pos	0.108962	Position features	used by all PE design tools, including DeepPE, PrimeDesign, pegFinder, etc.
N_substitution	0.0502333	Mutation features	similar mutation features used by DeepPE
N_deletion	0.0501891	Mutation features	similar mutation features used by DeepPE
N_insertion	0.0359907	Mutation features	similar mutation features used by DeepPE

## Sheet: PE3 model
PE3 features	Feature importance (SHAP)	Categories	Compared with other programs
DeepSpCas9	3.66082	cas9 activity	the most important feature in the DeepPE model
dPAM	2.89691	Mutation features	used by all PE design tools, including DeepPE, PrimeDesign, pegFinder, etc.
ngRNA_pos	2.59807	Position features	used by many PE design tools, including PrimeDesign, pegFinder, etc.
Target_pos	2.23387	Position features	used by all PE design tools, including DeepPE, PrimeDesign, pegFinder, etc.
Folding_DS_at_position_6	1.26091	RNA folding features	novel feature in Easy-Prime
Folding_DS_at_position_10	1.13848	RNA folding features	novel feature in Easy-Prime
N_substitution	1.08135	Mutation features	similar mutation features used by DeepPE
RTT_GC	1.05557	Oligo features	used by DeepPE
RTT_length	0.889982	Oligo features	used by all PE design tools, including DeepPE, PrimeDesign, pegFinder, etc.
Folding_DS_at_position_4	0.850939	RNA folding features	novel feature in Easy-Prime
Folding_DS_at_position_9	0.764479	RNA folding features	novel feature in Easy-Prime
Target_end_flank	0.73219	Position features	used by PrimeDesign
Folding_DS_at_position_1	0.694743	RNA folding features	novel feature in Easy-Prime
Folding_DS_at_position_7	0.675709	RNA folding features	novel feature in Easy-Prime
Folding_DS_at_position_3	0.602063	RNA folding features	novel feature in Easy-Prime
Folding_DS_at_position_5	0.57486	RNA folding features	novel feature in Easy-Prime
Folding_DS_at_position_2	0.552762	RNA folding features	novel feature in Easy-Prime
Folding_DS_at_position_8	0.392479	RNA folding features	novel feature in Easy-Prime
PBS_GC	0.38502	Oligo features	high-ranking feature in the DeepPE model
N_deletion	0.282324	Mutation features	similar mutation features used by DeepPE
PBS_length	0.159195	Oligo features	used by all PE design tools, including DeepPE, PrimeDesign, pegFinder, etc.
N_insertion	0.0277652	Mutation features	similar mutation features used by DeepPE
PE3b	0.00845699	Mutation features	used by PrimeDesign
