# Supplementary material for: Easy-Prime: a machine learning–based prime editor design tool
Source: Genome Biol. 2021 Aug 19;22:235. doi: 10.1186/s13059-021-02458-0 (PMC8377858; doi:10.1186/s13059-021-02458-0)
Supplement: Supplementary file 3 — Additional file 3: Table S2. Paired PE design comparison between Easy-Prime (EP) and PrimeDesign (PD). [file 13059_2021_2458_MOESM3_ESM.xlsx]

## Sheet: Paired PE design
Supplementary Table 2. Paired PE design comparison between Easy-Prime (EP) and PrimeDesign (PD)
Columns: The first five columns refer to the variant specification (VCF first 5 columns). Then the rest columns are PE design and results associated with Easy-Prime ("EP-") and PrimeDesign ("PD-"), including pegRNA and ngRNA sequences, predicted efficiency, and observed efficiency. The next columns are observed mutation rate in control samples. The last two columns are forward and reverse primer.
Design differences are highlighted in yellow
chr	pos	id	internal used label (match to uploaded fastq files)	ref	alt	EP-sgRNA	EP-ngRNA	EP-RTT	EP-PBS	EP-pred	EP-obs	PD-sgRNA	PD-ngRNA	PD-RTT	PD-PBS	PD-pred	PD-obs	WT-obs	FWD primer	REV primer
chr12	2521579	rs55935819	ncd3	G	A	GAGATCATGGGGATAAGGGG	GGGGCGCCTGTCTCACTGCT	TGCTGGGCACTGCCC	CTTATCCCCA	44.2	53.8	GAGATCATGGGGATAAGGGG	GGGGCGCCTGTCTCACTGCT	TGCTGGGCACTGCCC	CTTATCCCCATG	39.1	34.6	33.8	GCAGTGACGTTTGTGGCTTT	ATACAGTGTGAGCCTCTGGC
chr16	67993643	rs3785098	ncd4	T	C	AGTGTGGGAAAGGGCAGGGT	AGCTGCTCCAGCTCCAGCAC	AGCATTTCCGGCCCGCC	CTGCCCTTTCCCA	39.4	21.6	AGTGTGGGAAAGGGCAGGGT	AGCTGCTCCAGCTCCAGCAC	TTTCCGGCCCGCC	CTGCCCTTTC	34.5	13.6	0.1	ACCCACAGAATAGCGACAGC	AAGACCCAAAGCAGCCTCTC
chr19	4449287	rs760369	ncd6	T	C	GTGGCCCGAATCCTGACACA	CACACCCAGAGAGCCACCCA	GCCCAGGGCCACGT	GTCAGGATTCGGG	38.5	16.9	GTGGCCCGAATCCTGACACA	GCAGCCCAGGGCCACGTGTC	GCCCAGGGCCACGT	GTCAGGATTCGGG	31.2	40.6	0.1	GATTGGGGCACAAATCCACG	AGGTCATTGGTCCGTGTGAC
chr6	109608497	rs9386791	ncd8	C	T	CCCCTTTGCTCCTCCTCTAC	AGATACCCCTGTCCTGGTAG	ATACCCCTGTCCTGGTA	GAGGAGGAGC	31.4	2.3	CCCCTTTGCTCCTCCTCTAC	AGATACCCCTGTCCTGGTAG	ACCCCTGTCCTGGTA	GAGGAGGAGCAAAGG	22.1	0.1	0.1	GCCATGCTCAAGGAAAGGC	GCCATGAAGGGAATGGAAGC
chr1	158582552	rs2251964	ncd1	G	A	TGTCATCCTAATTTGAATTC	AGATACCCCTGTCCTGGTAG	GCCTGAGATAACCAGAA	TTCAAATTAGGAT	20.8	0.5	TGTCATCCTAATTTGAATTC	AGATAACCAGAATTCAAATT	GGCCTGAGATAACCAGAA	TTCAAATTAGGATGAC	18.3	0.1	0.1	CAGTACGTTTTTGAGTTGGGTCA	AGGTCCGATTCTGGTTGCTTC
Scaffold sequence: GTTTTAGAGCTAGAAATAGCAAGTTAAAATAAGGCTAGTCCGTTATCAACTTGAAAAAGTGGCACCGAGTCGGTGC

## Sheet: other sites by Easy-Prime
chr	pos	id	internal used label (match to uploaded fastq files)	ref	alt	EP-sgRNA	EP-ngRNA	EP-RTT	EP-PBS	EP-pred	EP-obs	WT-obs	FWD primer	REV primer
chr1	3691528	rs1175550	ncd2	A	G	CAGGGGCTGCAGCCTAGATT	GTTTCCTTCCAGCACACTCC	TGTGGCCCAAC	CTAGGCTGCA	40.6	4.8	0	CTTATCGGGCAGGGTTAAGGA	AGGATGGGACCAAGCGAGAA
chr19	33183291	rs8108621	ncd5	G	A	AGGCGGGCGTGCTGCTGCTG	CTGGCGCACGCGGTCGCGCC	GTCCTGGGCTGCAG	CAGCAGCACGCC	45.1	34.5	0	GGACATAGCCTTCCGCATC	AGATGTCGGGTGTGCAGTCG
